# Supplementary material for: Gelation Behavior and Stability of Multicomponent Sterol-Based Oleogels
Source: Gels. 2022 Jan 5;8(1):37. doi: 10.3390/gels8010037 (PMC8774356; doi:10.3390/gels8010037)
Supplement: Supplementary file 1 [file gels-08-00037-s001.zip]

Archive with 1 entries (1 files):
- gels-1529726-supplementary.pdf
